# Supplementary material for: New digital confocal laser microscopy may boost real-time evaluation of endoscopic ultrasound-guided fine-needle biopsy (EUS-FNB) from solid pancreatic lesions: Data from an international multicenter study
Source: eBioMedicine. 2022 Nov 24;86:104377. doi: 10.1016/j.ebiom.2022.104377 (PMC9706538; doi:10.1016/j.ebiom.2022.104377)
Supplement: Supplementary material 2A [file mmc2.xlsx]

## Sheet: Q1_bin
Inter-rater agreement (10 raters)		ROUND 1	n=25			ROUND 2	n=25
Question 1: Adequacy of the sample		Coeff.	Lower	Upper		Coeff.	Lower	Upper		P
POSSIBLE VALUES:	Percent agreement	0.849778	0.764248	0.935307		0.811556	0.736513	0.886598		0.491458
Adequate	Gwet's AC	0.805121	0.667912	0.94233		0.726784	0.578842	0.874727		0.426918
Inadequate	Cohen/Conger's Kappa	0.347289	0.0612809	0.633297		0.402884	0.181496	0.624272		0.75243
	Brennan and Prediger	0.699556	0.528497	0.870614		0.623111	0.473027	0.773195
	Scott/Fleiss' Pi	0.344443	0.0561656	0.63272		0.392648	0.161638	0.623657
	Krippendorff's Alpha	0.347065	0.0587879	0.635342		0.395077	0.164067	0.626087

## Sheet: Q1_cat
Inter-rater agreement (10 raters)		ROUND 1	n=25			ROUND 2	n=25
Question 1: Adequacy of the sample		Coeff.	Lower	Upper		Coeff.	Lower	Upper		P
POSSIBLE VALUES:	Percent agreement	0.829333	0.732339	0.926328		0.753778	0.6473	0.860256		0.284367
Adequate	Gwet's AC	0.818446	0.708957	0.927934		0.731426	0.604195	0.858657		0.289983
Inadequate because non representative of the lesion	Cohen/Conger's Kappa	0.291094	0.0739299	0.508259		0.270285	0.137167	0.403402		0.866807
Inadequate for technical artifacts	Brennan and Prediger	0.786667	0.665424	0.90791		0.692222	0.559125	0.82532
Inadequate for paucity of cells	Scott/Fleiss' Pi	0.288509	0.0698685	0.50715		0.260363	0.121837	0.398889
Inadequate for blood contamination	Krippendorff's Alpha	0.291355	0.0727144	0.509996		0.263321	0.124796	0.401847

## Sheet: Q2
Inter-rater agreement (10 raters)		ROUND 1	n=15			ROUND 2	n=9
Question 2: Diagnosis if sample is adequate		Coeff.	Lower	Upper		Coeff.	Lower	Upper		P
POSSIBLE VALUES:	Percent agreement	0.711111	0.577027	0.845195		0.898765	0.777045	1		0.0508441
Benign	Gwet's AC	0.638829	0.436494	0.841163		0.886222	0.7325	1		0.0762854
Atypical	Cohen/Conger's Kappa	0.28379	0.0511573	0.516424		0.544444	0.154545	0.934344		0.186822
Malignant	Brennan and Prediger	0.566667	0.36554	0.767793		0.848148	0.665568	1
	Scott/Fleiss' Pi	0.278259	0.0416829	0.514835		0.540873	0.142904	0.938843
	Krippendorff's Alpha	0.283071	0.0464945	0.519647		0.545975	0.148005	0.943945

## Sheet: Q3_A
Inter-rater agreement (10 raters)		ROUND 1	n=15			ROUND 2	n=9
Question 3A: Necrosis, cellular debris		Coeff.	Lower	Upper		Coeff.	Lower	Upper		P
POSSIBLE VALUES:	Percent agreement	0.542222	0.436995	0.647449		0.62963	0.465567	0.793692		0.308497
Present	Gwet's AC	0.362584	0.186633	0.538536		0.522065	0.271217	0.772913		0.251095
Absent	Cohen/Conger's Kappa	0.204838	0.0952321	0.314444		0.194991	-0.0446054	0.434587		0.925068
Not evaluable	Brennan and Prediger	0.313333	0.155493	0.471174		0.444444	0.198351	0.690538
	Scott/Fleiss' Pi	0.187825	0.0717131	0.303937		0.17718	-0.0734231	0.427784
	Krippendorff's Alpha	0.19324	0.0771276	0.309352		0.186323	-0.0642807	0.436927

## Sheet: Q3_B
Inter-rater agreement (10 raters)		ROUND 1	n=15			ROUND 2	n=9
Question 3B: Nuclear enlargement		Coeff.	Lower	Upper		Coeff.	Lower	Upper		P
POSSIBLE VALUES:	Percent agreement	0.831111	0.720472	0.94175		0.960494	0.869392	1		0.09286
Present	Gwet's AC	0.798942	0.648903	0.94898		0.957012	0.849999	1		0.120153
Absent	Cohen/Conger's Kappa	0.476744	0.235966	0.717523		0.756757	0.703697	0.809817		0.0704705
Not evaluable	Brennan and Prediger	0.746667	0.580708	0.912625		0.940741	0.804089	1
	Scott/Fleiss' Pi	0.472222	0.224302	0.720142		0.756098	0.701225	0.81097
	Krippendorff's Alpha	0.475741	0.227821	0.723661		0.758808	0.703935	0.81368

## Sheet: Q3_C
Inter-rater agreement (10 raters)		ROUND 1	n=15			ROUND 2	n=9
Question 3C: Nuclear membrane Irregularities		Coeff.	Lower	Upper		Coeff.	Lower	Upper		P
POSSIBLE VALUES:	Percent agreement	0.601481	0.492451	0.710512		0.767901	0.659494	0.876309		0.037822
Present	Gwet's AC	0.466016	0.282866	0.649165		0.720363	0.553834	0.886892		0.0525712
Absent	Cohen/Conger's Kappa	0.237528	0.0844632	0.390594		0.345201	-0.0733373	0.76374		0.525169
Not evaluable	Brennan and Prediger	0.402222	0.238677	0.565768		0.651852	0.489241	0.814463
	Scott/Fleiss' Pi	0.214553	0.0500236	0.379082		0.317357	-0.14414	0.778853
	Krippendorff's Alpha	0.219789	0.0552599	0.384318		0.324941	-0.136555	0.786438

## Sheet: Q3_D
Inter-rater agreement (10 raters)		ROUND 1	n=15			ROUND 2	n=9
Question 3D: Nucleolus evidence		Coeff.	Lower	Upper		Coeff.	Lower	Upper		P
POSSIBLE VALUES:	Percent agreement	0.585185	0.464998	0.705372		0.479012	0.342598	0.615427		0.229062
Present	Gwet's AC	0.434241	0.235904	0.632578		0.261721	0.0630826	0.46036		0.221841
Absent	Cohen/Conger's Kappa	0.232596	0.0728598	0.392333		0.155625	-0.111016	0.422265		0.563149
Not evaluable	Brennan and Prediger	0.377778	0.197498	0.558058		0.218519	0.0138965	0.42314
	Scott/Fleiss' Pi	0.222611	0.0556036	0.389618		0.114933	-0.182779	0.412644
	Krippendorff's Alpha	0.227794	0.0607862	0.394801		0.124767	-0.172944	0.422478

## Sheet: Q3_E
Inter-rater agreement (10 raters)		ROUND 1	n=15			ROUND 2	n=9
Question 3E: Q3 Loss of cells polarity		Coeff.	Lower	Upper		Coeff.	Lower	Upper		P
POSSIBLE VALUES:	Percent agreement	0.675556	0.550851	0.80026		0.933333	0.856467	1		0.00388222
Present	Gwet's AC	0.580845	0.388596	0.773094		0.925218	0.829154	1		0.00940306
Absent	Cohen/Conger's Kappa	0.290803	0.0778247	0.503782		0.693569	0.310976	1		0.0366004
Not evaluable	Brennan and Prediger	0.513333	0.326277	0.70039		0.9	0.7847	1
	Scott/Fleiss' Pi	0.282061	0.0601714	0.503951		0.692833	0.3081	1
	Krippendorff's Alpha	0.286848	0.0649577	0.508738		0.696246	0.311513	1

## Sheet: Q3_F
Inter-rater agreement (10 raters)		ROUND 1	n=15			ROUND 2	n=9
Question 3F: Mucous secretion		Coeff.	Lower	Upper		Coeff.	Lower	Upper		P
POSSIBLE VALUES:	Percent agreement	0.522963	0.409613	0.636313		0.493827	0.369537	0.618117		0.719811
Present	Gwet's AC	0.311436	0.115391	0.507481		0.298906	0.110949	0.486862		0.926522
Absent	Cohen/Conger's Kappa	0.23781	0.115434	0.360186		0.119752	-0.0515569	0.291061		0.219762
Not evaluable	Brennan and Prediger	0.284444	0.114419	0.454469		0.240741	0.0543056	0.427176
	Scott/Fleiss' Pi	0.223573	0.0953857	0.351759		0.089698	-0.106731	0.286127
	Krippendorff's Alpha	0.228749	0.100562	0.356935		0.0998125	-0.0966166	0.296242

## Sheet: Q3_G
Inter-rater agreement (10 raters)		ROUND 1	n=15			ROUND 2	n=9
Question 3G: Atypical mitotic activity		Coeff.	Lower	Upper		Coeff.	Lower	Upper		P
POSSIBLE VALUES:	Percent agreement	0.357037	0.29775	0.416324		0.42963	0.314092	0.545167		0.180699
Present	Gwet's AC	0.0371603	-0.0558088	0.130129		0.18259	-0.0190627	0.384243		0.110276
Absent	Cohen/Conger's Kappa	0.0705311	-0.00545354	0.146516		0.0909488	-0.0104707	0.192368		0.72386
Not evaluable	Brennan and Prediger	0.0355556	-0.0533749	0.124486		0.144444	-0.0288614	0.31775
	Scott/Fleiss' Pi	0.03233	-0.0517547	0.116415		0.0563725	-0.0585292	0.171274
	Krippendorff's Alpha	0.0387811	-0.0453035	0.122866		0.0668573	-0.0480445	0.181759

[truncated: 4 more sheets: Q3_H, Q3_I, Q3_L, Q4]
