# Supplementary material for: New digital confocal laser microscopy may boost real-time evaluation of endoscopic ultrasound-guided fine-needle biopsy (EUS-FNB) from solid pancreatic lesions: Data from an international multicenter study
Source: eBioMedicine. 2022 Nov 24;86:104377. doi: 10.1016/j.ebiom.2022.104377 (PMC9706538; doi:10.1016/j.ebiom.2022.104377)
Supplement: Supplementary material 2B [file mmc3.xlsx]

## Sheet: Q1_bin
Paired inter-test agreement (2 tests, 10 raters)	n=250
Question 1: Adequacy of the sample		Coeff.	Lower	Upper
POSSIBLE VALUES:	Percent agreement	0.844	0.770027	0.917973
Adequate	Gwet's AC	0.785858	0.65196	0.919755
Inadequate	Cohen/Conger's Kappa	0.429224	0.275851	0.582596
	Brennan and Prediger	0.688	0.535022	0.840978
	Scott/Fleiss' Pi	0.42544	0.260543	0.590336
	Krippendorff's Alpha	0.42544	0.256427	0.594453

## Sheet: Q1_cat
Paired inter-test agreement (2 tests, 10 raters)	n=250
Question 1: Adequacy of the sample		Coeff.	Lower	Upper
POSSIBLE VALUES:	Percent agreement	0.812	0.728685	0.895315
Adequate	Gwet's AC	0.797433	0.703023	0.891842
Inadequate because non representative of the lesion	Cohen/Conger's Kappa	0.349319	0.222521	0.476116
Inadequate for technical artifacts	Brennan and Prediger	0.765	0.65869	0.87131
Inadequate for paucity of cells	Scott/Fleiss' Pi	0.346442	0.225128	0.467755
Inadequate for blood contamination	Krippendorff's Alpha	0.346442	0.216426	0.476458

## Sheet: Q2
Paired inter-test agreement (2 tests, 10 raters)	n=190
Question 2: Diagnosis if sample is adequate		Coeff.	Lower	Upper
POSSIBLE VALUES:	Percent agreement	0.742105	0.647065	0.837145
Benign	Gwet's AC	0.672445	0.535493	0.809398
Atypical	Cohen/Conger's Kappa	0.396552	0.252579	0.540525
Malignant	Brennan and Prediger	0.613158	0.47451	0.751806
	Scott/Fleiss' Pi	0.393663	0.247999	0.539327
	Krippendorff's Alpha	0.393663	0.244023	0.543303

## Sheet: Q3_A
Paired inter-test agreement (2 tests, 10 raters)	n=190
Question 3A: Necrosis, cellular debris		Coeff.	Lower	Upper
POSSIBLE VALUES:	Percent agreement	0.594737	0.492619	0.696855
Present	Gwet's AC	0.445749	0.295346	0.596152
Absent	Cohen/Conger's Kappa	0.248124	0.0960358	0.400213
Not evaluable	Brennan and Prediger	0.392105	0.240147	0.544064
	Scott/Fleiss' Pi	0.246187	0.0934922	0.398882
	Krippendorff's Alpha	0.246187	0.0902448	0.402129

## Sheet: Q3_B
Paired inter-test agreement (2 tests, 10 raters)	n=190
Question 3B: Nuclear enlargement		Coeff.	Lower	Upper
POSSIBLE VALUES:	Percent agreement	0.847368	0.807108	0.887629
Present	Gwet's AC	0.815699	0.769931	0.861467
Absent	Cohen/Conger's Kappa	0.556325	0.403138	0.709512
Not evaluable	Brennan and Prediger	0.771053	0.71171	0.830395
	Scott/Fleiss' Pi	0.555878	0.40086	0.710896
	Krippendorff's Alpha	0.555878	0.400612	0.711144

## Sheet: Q3_C
Paired inter-test agreement (2 tests, 10 raters)	n=190
Question 3C: Nuclear membrane Irregularities		Coeff.	Lower	Upper
POSSIBLE VALUES:	Percent agreement	0.768421	0.678163	0.858679
Present	Gwet's AC	0.695099	0.566394	0.823804
Absent	Cohen/Conger's Kappa	0.520862	0.349585	0.692139
Not evaluable	Brennan and Prediger	0.652632	0.516872	0.788391
	Scott/Fleiss' Pi	0.518503	0.326943	0.710062
	Krippendorff's Alpha	0.518503	0.337756	0.699249

## Sheet: Q3_D
Paired inter-test agreement (2 tests, 10 raters)	n=190
Question 3D: Nucleolus evidence		Coeff.	Lower	Upper
POSSIBLE VALUES:	Percent agreement	0.542105	0.421726	0.662485
Present	Gwet's AC	0.353059	0.160366	0.545751
Absent	Cohen/Conger's Kappa	0.235289	0.108019	0.362559
Not evaluable	Brennan and Prediger	0.313158	0.136977	0.489339
	Scott/Fleiss' Pi	0.216513	0.0626308	0.370396
	Krippendorff's Alpha	0.216513	0.0617332	0.371294

## Sheet: Q3_E
Paired inter-test agreement (2 tests, 10 raters)	n=190
Question 3E: Q3 Loss of cells polarity		Coeff.	Lower	Upper
POSSIBLE VALUES:	Percent agreement	0.689474	0.569939	0.809009
Present	Gwet's AC	0.607259	0.433623	0.780896
Absent	Cohen/Conger's Kappa	0.2717	0.116259	0.42714
Not evaluable	Brennan and Prediger	0.534211	0.348607	0.719815
	Scott/Fleiss' Pi	0.258304	0.0791227	0.437484
	Krippendorff's Alpha	0.258304	0.0715306	0.445077

## Sheet: Q3_F
Paired inter-test agreement (2 tests, 10 raters)	n=190
Question 3F: Mucous secretion		Coeff.	Lower	Upper
POSSIBLE VALUES:	Percent agreement	0.521053	0.4155	0.626606
Present	Gwet's AC	0.321089	0.158793	0.483385
Absent	Cohen/Conger's Kappa	0.204692	0.0220114	0.387372
Not evaluable	Brennan and Prediger	0.281579	0.115851	0.447307
	Scott/Fleiss' Pi	0.186946	-0.00310341	0.376995
	Krippendorff's Alpha	0.186946	0.00340757	0.370484

## Sheet: Q3_G
Paired inter-test agreement (2 tests, 10 raters)	n=190
Question 3G: Atypical mitotic activity		Coeff.	Lower	Upper
POSSIBLE VALUES:	Percent agreement	0.478947	0.359785	0.59811
Present	Gwet's AC	0.253483	0.0825875	0.424378
Absent	Cohen/Conger's Kappa	0.167846	-0.00541934	0.341112
Not evaluable	Brennan and Prediger	0.218421	0.0384497	0.398392
	Scott/Fleiss' Pi	0.137393	-0.0901385	0.364925
	Krippendorff's Alpha	0.137393	-0.0823616	0.357148

[truncated: 4 more sheets: Q3_H, Q3_I, Q3_L, Q4]
