# Supplementary material for: New digital confocal laser microscopy may boost real-time evaluation of endoscopic ultrasound-guided fine-needle biopsy (EUS-FNB) from solid pancreatic lesions: Data from an international multicenter study
Source: eBioMedicine. 2022 Nov 24;86:104377. doi: 10.1016/j.ebiom.2022.104377 (PMC9706538; doi:10.1016/j.ebiom.2022.104377)
Supplement: Supplementary material 2C [file mmc4.xlsx]

## Sheet: Q1_bin
Inter-rater agreement (10 raters)		ROUND 1	n=25			ROUND 2	n=25
Question 1: Adequacy of the sample		Coeff.	Lower	Upper		Coeff.	Lower	Upper		P
POSSIBLE VALUES:	Percent agreement	0.849778	0.764248	0.935307		0.811556	0.736513	0.886598		0.491458
Adequate	Gwet's AC	0.805121	0.667912	0.94233		0.726784	0.578842	0.874727		0.426918
Inadequate	Cohen/Conger's Kappa	0.347289	0.0612809	0.633297		0.402884	0.181496	0.624272		0.75243
	Brennan and Prediger	0.699556	0.528497	0.870614		0.623111	0.473027	0.773195
	Scott/Fleiss' Pi	0.344443	0.0561656	0.63272		0.392648	0.161638	0.623657
	Krippendorff's Alpha	0.347065	0.0587879	0.635342		0.395077	0.164067	0.626087

## Sheet: Q1_cat
Inter-rater agreement (10 raters)		ROUND 1	n=25			ROUND 2	n=25
Question 1: Adequacy of the sample		Coeff.	Lower	Upper		Coeff.	Lower	Upper		P
POSSIBLE VALUES:	Percent agreement	0.829333	0.732339	0.926328		0.753778	0.6473	0.860256		0.284367
Adequate	Gwet's AC	0.818446	0.708957	0.927934		0.731426	0.604195	0.858657		0.289983
Inadequate because non representative of the lesion	Cohen/Conger's Kappa	0.291094	0.0739299	0.508259		0.270285	0.137167	0.403402		0.866807
Inadequate for technical artifacts	Brennan and Prediger	0.786667	0.665424	0.90791		0.692222	0.559125	0.82532
Inadequate for paucity of cells	Scott/Fleiss' Pi	0.288509	0.0698685	0.50715		0.260363	0.121837	0.398889
Inadequate for blood contamination	Krippendorff's Alpha	0.291355	0.0727144	0.509996		0.263321	0.124796	0.401847

## Sheet: Q2
Inter-rater agreement (10 raters)		ROUND 1	n=25			ROUND 2	n=25
Question 2: Diagnosis if sample is adequate		Coeff.	Lower	Upper		Coeff.	Lower	Upper		P
POSSIBLE VALUES:	Percent agreement	0.584	0.474388	0.693612		0.640889	0.534057	0.74772		0.446782
Benign	Gwet's AC	0.479229	0.32247	0.635989		0.556767	0.408514	0.705019		0.461882
Atypical	Cohen/Conger's Kappa	0.315869	0.183243	0.448496		0.37558	0.229587	0.521572		0.535061
Malignant	Brennan and Prediger	0.445333	0.299183	0.591483		0.521185	0.378743	0.663627
Inadequate	Scott/Fleiss' Pi	0.310747	0.175182	0.446312		0.36929	0.218706	0.519874
	Krippendorff's Alpha	0.313504	0.177939	0.449069		0.371813	0.221229	0.522397

## Sheet: Q3_A
Inter-rater agreement (10 raters)		ROUND 1	n=25			ROUND 2	n=25
Question 3A: Necrosis, cellular debris		Coeff.	Lower	Upper		Coeff.	Lower	Upper		P
POSSIBLE VALUES:	Percent agreement	0.509333	0.427592	0.591075		0.524444	0.444477	0.604412		0.786228
Benign	Gwet's AC	0.369422	0.255283	0.483562		0.393069	0.288059	0.498079		0.754377
Atypical	Cohen/Conger's Kappa	0.271229	0.168026	0.374433		0.277535	0.152139	0.402931		0.936467
Malignant	Brennan and Prediger	0.345778	0.236789	0.454767		0.365926	0.259303	0.472549
Not evaluable	Scott/Fleiss' Pi	0.262856	0.157058	0.368654		0.267673	0.138305	0.397041
Inadequate	Krippendorff's Alpha	0.265805	0.160006	0.371603		0.270602	0.141235	0.39997

## Sheet: Q3_B
Inter-rater agreement (10 raters)		ROUND 1	n=25			ROUND 2	n=25
Question 3B: Nuclear enlargement		Coeff.	Lower	Upper		Coeff.	Lower	Upper		P
POSSIBLE VALUES:	Percent agreement	0.722667	0.623478	0.821855		0.716444	0.612016	0.820873		0.929322
Benign	Gwet's AC	0.664594	0.528895	0.800293		0.654515	0.512459	0.796571		0.916114
Atypical	Cohen/Conger's Kappa	0.468448	0.347597	0.589299		0.479099	0.350483	0.607714		0.901393
Malignant	Brennan and Prediger	0.630222	0.49797	0.762474		0.621926	0.482688	0.761164
Not evaluable	Scott/Fleiss' Pi	0.466075	0.343356	0.588795		0.47271	0.34013	0.60529
Inadequate	Krippendorff's Alpha	0.468211	0.345491	0.59093		0.474819	0.342239	0.607399

## Sheet: Q3_C
Inter-rater agreement (10 raters)		ROUND 1	n=25			ROUND 2	n=25
Question 3C: Nuclear membrane Irregularities		Coeff.	Lower	Upper		Coeff.	Lower	Upper		P
POSSIBLE VALUES:	Percent agreement	0.531556	0.446741	0.61637		0.632	0.549995	0.714005		0.0852623
Benign	Gwet's AC	0.401868	0.281316	0.522419		0.539171	0.423739	0.654602		0.0960115
Atypical	Cohen/Conger's Kappa	0.290675	0.178479	0.402871		0.401976	0.28961	0.514342		0.154492
Malignant	Brennan and Prediger	0.375407	0.262321	0.488494		0.509333	0.399993	0.618674
Not evaluable	Scott/Fleiss' Pi	0.27983	0.162482	0.397178		0.391051	0.273292	0.50881
Inadequate	Krippendorff's Alpha	0.282711	0.165363	0.400059		0.393487	0.275728	0.511246

## Sheet: Q3_D
Inter-rater agreement (10 raters)		ROUND 1	n=25			ROUND 2	n=25
Question 3D: Nucleolus evidence		Coeff.	Lower	Upper		Coeff.	Lower	Upper		P
POSSIBLE VALUES:	Percent agreement	0.534222	0.444915	0.62353		0.453333	0.376633	0.530033		0.162613
Benign	Gwet's AC	0.406679	0.280228	0.533129		0.284947	0.1834	0.386494		0.127907
Atypical	Cohen/Conger's Kappa	0.282978	0.163635	0.40232		0.242163	0.135115	0.349211		0.601697
Malignant	Brennan and Prediger	0.378963	0.259887	0.498039		0.271111	0.168844	0.373378
Not evaluable	Scott/Fleiss' Pi	0.277747	0.155334	0.400161		0.226193	0.113389	0.338997
Inadequate	Krippendorff's Alpha	0.280636	0.158223	0.40305		0.229288	0.116484	0.342093

## Sheet: Q3_E
Inter-rater agreement (10 raters)		ROUND 1	n=25			ROUND 2	n=25
Question 3E: Q3 Loss of cells polarity		Coeff.	Lower	Upper		Coeff.	Lower	Upper		P
POSSIBLE VALUES:	Percent agreement	0.568	0.466093	0.669907		0.685333	0.58507	0.785596		0.0967607
Benign	Gwet's AC	0.456442	0.3122	0.600683		0.61874	0.485101	0.752379		0.0949404
Atypical	Cohen/Conger's Kappa	0.305079	0.17193	0.438228		0.406598	0.24581	0.567385		0.320576
Malignant	Brennan and Prediger	0.424	0.288124	0.559876		0.580444	0.44676	0.714129
Not evaluable	Scott/Fleiss' Pi	0.298373	0.161975	0.434772		0.399491	0.233493	0.565489
Inadequate	Krippendorff's Alpha	0.30118	0.164781	0.437578		0.401893	0.235895	0.567891

## Sheet: Q3_F
Inter-rater agreement (10 raters)		ROUND 1	n=25			ROUND 2	n=25
Question 3F: Mucous secretion		Coeff.	Lower	Upper		Coeff.	Lower	Upper		P
POSSIBLE VALUES:	Percent agreement	0.456889	0.373191	0.540587		0.504889	0.428531	0.581246		0.386246
Benign	Gwet's AC	0.297246	0.179649	0.414842		0.36275	0.264065	0.461435		0.382899
Atypical	Cohen/Conger's Kappa	0.211694	0.0995885	0.3238		0.272998	0.156308	0.389688		0.438111
Malignant	Brennan and Prediger	0.275852	0.164254	0.387449		0.339852	0.238042	0.441662
Not evaluable	Scott/Fleiss' Pi	0.20307	0.0879189	0.318221		0.260092	0.13698	0.383204
Inadequate	Krippendorff's Alpha	0.206258	0.0911066	0.321408		0.263051	0.139939	0.386164

## Sheet: Q3_G
Inter-rater agreement (10 raters)		ROUND 1	n=25			ROUND 2	n=25
Question 3G: Atypical mitotic activity		Coeff.	Lower	Upper		Coeff.	Lower	Upper		P
POSSIBLE VALUES:	Percent agreement	0.365333	0.309784	0.420883		0.473778	0.396635	0.550921		0.0226895
Benign	Gwet's AC	0.16565	0.0950549	0.236245		0.332332	0.227161	0.437503		0.00916097
Atypical	Cohen/Conger's Kappa	0.137056	0.0459231	0.228189		0.192492	0.0776024	0.307382		0.439093
Malignant	Brennan and Prediger	0.153778	0.0797116	0.227844		0.29837	0.195513	0.401228
Not evaluable	Scott/Fleiss' Pi	0.116043	0.0186434	0.213443		0.172023	0.0480105	0.296036
Inadequate	Krippendorff's Alpha	0.119579	0.0221793	0.216979		0.175335	0.0513224	0.299348

[truncated: 4 more sheets: Q3_H, Q3_I, Q3_L, Q4]
